# Supplementary material for: Synthesis, Characterization, and In Vitro Insulin-Mimetic Activity Evaluation of Valine Schiff Base Coordination Compounds of Oxidovanadium(V)
Source: Biomedicines. 2021 May 17;9(5):562. doi: 10.3390/biomedicines9050562 (PMC8156053; doi:10.3390/biomedicines9050562)
Supplement: Supplementary file 1 [file biomedicines-09-00562-s001.zip]

Archive with 1 entries (1 files):
- biomedicines-1203169-supplementary.pdf
